# Supplementary material for: Checklist of British and Irish Hymenoptera - Evanioidea
Source: Biodivers Data J. 2014 Jun 17;(2):e1116. doi: 10.3897/BDJ.2.e1116 (PMC4092325; doi:10.3897/BDJ.2.e1116)
Supplement: XML Treatment for Aulacus striatus [file BDJ.2.e1116-treatment3.xml]

<!DOCTYPE tp:taxon-treatment
  PUBLIC "-//TaxonX//DTD Taxonomic Treatment Publishing DTD v0 20100105//EN" "tax-treatment-NSO.dtd">
<tp:taxon-treatment xmlns:tp="http://www.plazi.org/taxpub"><tp:treatment-meta><mixed-citation publication-type="journal"><person-group><name><surname>Broad</surname><given-names>Gavin R.</given-names></name><name><surname>Livermore</surname><given-names>Laurence</given-names></name></person-group><article-title>Checklist of British and Irish <tp:taxon-name><tp:taxon-name-part taxon-name-part-type="order">Hymenoptera</tp:taxon-name-part></tp:taxon-name> - <tp:taxon-name><tp:taxon-name-part taxon-name-part-type="superfamily">Evanioidea</tp:taxon-name-part></tp:taxon-name></article-title><source>Biodivers Data J</source><day>17</day><month>6</month><year>2014</year><volume>2014</volume><issue>2</issue><pub-id pub-id-type="doi">10.3897/BDJ.2.e1116</pub-id></mixed-citation></tp:treatment-meta><tp:nomenclature><tp:taxon-name><tp:taxon-name-part taxon-name-part-type="genus">Aulacus</tp:taxon-name-part> <tp:taxon-name-part taxon-name-part-type="species">striatus</tp:taxon-name-part></tp:taxon-name><tp:taxon-authority>Jurine, 1807</tp:taxon-authority><tp:nomenclature-citation-list><tp:nomenclature-citation><tp:taxon-name>
                  <tp:taxon-name-part taxon-name-part-type="genus">Aulacus</tp:taxon-name-part>
                  <tp:taxon-name-part taxon-name-part-type="species">arcticus</tp:taxon-name-part>
                </tp:taxon-name><comment> Dahlbom, 1837</comment></tp:nomenclature-citation><tp:nomenclature-citation><tp:taxon-name>
                  <tp:taxon-name-part taxon-name-part-type="genus">Aulacus</tp:taxon-name-part>
                  <tp:taxon-name-part taxon-name-part-type="species">exaratus</tp:taxon-name-part>
                </tp:taxon-name><comment> Ratzeburg, 1852</comment></tp:nomenclature-citation></tp:nomenclature-citation-list></tp:nomenclature><tp:treatment-sec sec-type="Distribution"><title>Distribution</title><p>England.</p></tp:treatment-sec></tp:taxon-treatment>
