# Supplementary material for: Checklist of British and Irish Hymenoptera - Evanioidea
Source: Biodivers Data J. 2014 Jun 17;(2):e1116. doi: 10.3897/BDJ.2.e1116 (PMC4092325; doi:10.3897/BDJ.2.e1116)
Supplement: XML Treatment for Evania appendigaster [file BDJ.2.e1116-treatment6.xml]

<!DOCTYPE tp:taxon-treatment
  PUBLIC "-//TaxonX//DTD Taxonomic Treatment Publishing DTD v0 20100105//EN" "tax-treatment-NSO.dtd">
<tp:taxon-treatment xmlns:tp="http://www.plazi.org/taxpub"><tp:treatment-meta><mixed-citation publication-type="journal"><person-group><name><surname>Broad</surname><given-names>Gavin R.</given-names></name><name><surname>Livermore</surname><given-names>Laurence</given-names></name></person-group><article-title>Checklist of British and Irish <tp:taxon-name><tp:taxon-name-part taxon-name-part-type="order">Hymenoptera</tp:taxon-name-part></tp:taxon-name> - <tp:taxon-name><tp:taxon-name-part taxon-name-part-type="superfamily">Evanioidea</tp:taxon-name-part></tp:taxon-name></article-title><source>Biodivers Data J</source><day>17</day><month>6</month><year>2014</year><volume>2014</volume><issue>2</issue><pub-id pub-id-type="doi">10.3897/BDJ.2.e1116</pub-id></mixed-citation></tp:treatment-meta><tp:nomenclature><tp:taxon-name><tp:taxon-name-part taxon-name-part-type="genus">Evania</tp:taxon-name-part> <tp:taxon-name-part taxon-name-part-type="species">appendigaster</tp:taxon-name-part></tp:taxon-name><tp:taxon-authority>(Linnaeus, 1758)</tp:taxon-authority><tp:nomenclature-citation-list><tp:nomenclature-citation><tp:taxon-name><tp:taxon-name-part taxon-name-part-type="genus">Ichneumon</tp:taxon-name-part> <tp:taxon-name-part taxon-name-part-type="species">appendigaster</tp:taxon-name-part></tp:taxon-name><comment> Linnaeus, 1758</comment></tp:nomenclature-citation><tp:nomenclature-citation><tp:taxon-name>
                  <tp:taxon-name-part taxon-name-part-type="genus">Ichneumon</tp:taxon-name-part>
                  <tp:taxon-name-part taxon-name-part-type="species">niger</tp:taxon-name-part>
                </tp:taxon-name><comment> (de Geer, 1773, <tp:taxon-name><tp:taxon-name-part taxon-name-part-type="genus">Ichneumon</tp:taxon-name-part></tp:taxon-name>)</comment></tp:nomenclature-citation><tp:nomenclature-citation><tp:taxon-name>
                  <tp:taxon-name-part taxon-name-part-type="genus">Evania</tp:taxon-name-part>
                  <tp:taxon-name-part taxon-name-part-type="species">laevigata</tp:taxon-name-part>
                </tp:taxon-name><comment> Olivier, 1792</comment></tp:nomenclature-citation><tp:nomenclature-citation><tp:taxon-name>
                  <tp:taxon-name-part taxon-name-part-type="genus">Evania</tp:taxon-name-part>
                  <tp:taxon-name-part taxon-name-part-type="species">unicolor</tp:taxon-name-part>
                </tp:taxon-name><comment> Say, 1824</comment></tp:nomenclature-citation><tp:nomenclature-citation><tp:taxon-name>
                  <tp:taxon-name-part taxon-name-part-type="genus">Evania</tp:taxon-name-part>
                  <tp:taxon-name-part taxon-name-part-type="species">desjardinsi</tp:taxon-name-part>
                </tp:taxon-name><comment> Blanchard, 1840</comment></tp:nomenclature-citation><tp:nomenclature-citation><tp:taxon-name>
                  <tp:taxon-name-part taxon-name-part-type="genus">Evania</tp:taxon-name-part>
                  <tp:taxon-name-part taxon-name-part-type="species">affinis</tp:taxon-name-part>
                </tp:taxon-name><comment> Le Guillou, 1841</comment></tp:nomenclature-citation><tp:nomenclature-citation><tp:taxon-name>
                  <tp:taxon-name-part taxon-name-part-type="genus">Evania</tp:taxon-name-part>
                  <tp:taxon-name-part taxon-name-part-type="species">cubae</tp:taxon-name-part>
                </tp:taxon-name><comment> Guérin-Méneville, 1844</comment></tp:nomenclature-citation><tp:nomenclature-citation><tp:taxon-name>
                  <tp:taxon-name-part taxon-name-part-type="genus">Evania</tp:taxon-name-part>
                  <tp:taxon-name-part taxon-name-part-type="species">peringueyi</tp:taxon-name-part>
                </tp:taxon-name><comment> Cameron, 1906</comment></tp:nomenclature-citation></tp:nomenclature-citation-list></tp:nomenclature><tp:treatment-sec sec-type="Notes"><title>Notes</title><p># Presumably an introduction to Britain as it parasitises the oothecae of non-native synanthropic cockroaches (<tp:taxon-name><tp:taxon-name-part taxon-name-part-type="family">Blattidae</tp:taxon-name-part></tp:taxon-name>). <xref ref-type="bibr" rid="B487458">Crosskey (1951)</xref> could find no locality data for British specimens and there are no relevant specimens in NHM.</p></tp:treatment-sec><ref-list><ref id="B487458"><element-citation xmlns:xlink="http://www.w3.org/1999/xlink" publication-type="article" xlink:type="simple"><person-group person-group-type="author"><name name-style="western"><surname>Crosskey</surname><given-names>R. W.</given-names></name></person-group><year>1951</year><article-title>The morphology, taxonomy, and biology of the British <tp:taxon-name><tp:taxon-name-part taxon-name-part-type="superfamily">Evanioidea</tp:taxon-name-part></tp:taxon-name> (<tp:taxon-name><tp:taxon-name-part taxon-name-part-type="order">Hymenoptera</tp:taxon-name-part></tp:taxon-name>)</article-title><source>Transactions of the Royal Entomological Society of London</source><volume>102</volume><fpage>247</fpage><lpage>301</lpage><pub-id pub-id-type="doi">10.1111/j.1365-2311.1951.tb00749.x</pub-id></element-citation></ref></ref-list></tp:taxon-treatment>
